# Supplementary material for: Evaluation of the Regenerative Potential of Platelet-Lysate and Platelet-Poor Plasma Derived from the Cord Blood Units in Corneal Wound Healing Applications: An In Vitro Comparative Study on Corneal Epithelial Cells
Source: Curr Issues Mol Biol. 2022 Sep 22;44(10):4415–38. doi: 10.3390/cimb44100303 (PMC9600746; doi:10.3390/cimb44100303)
Supplement: Supplementary file 1 [file cimb-44-00303-s001.zip]

Archive with 1 entries (1 files):
- cimb-1929337-supplementary.pdf
